# Supplementary material for: Metagenomic Analysis of Marigold: Mixed Infection Including Two New Viruses
Source: Viruses. 2021 Jun 28;13(7):1254. doi: 10.3390/v13071254 (PMC8310094; doi:10.3390/v13071254)
Supplement: Supplementary file 1 [file viruses-13-01254-s001.zip]

Archive with 1 entries (1 files):
- viruses-1163809-supplementary.pdf
